# Supplementary material for: Modified Hemilaminectomy for Bilateral Exposure in Intramedullary Spinal Cord Tumor Resection
Source: Brain Sci. 2026 Mar 16;16(3):314. doi: 10.3390/brainsci16030314 (PMC13024637; doi:10.3390/brainsci16030314)
Supplement: Supplementary file 1 [file brainsci-16-00314-s001.zip]

Archive with 1 entries (1 files):
- brainsci-4125197 - Supplementary Material - Surgical Video.mp4
